# Supplementary material for: Stakeholders’ perceptions on the role of professional sports clubs in local community health promotion
Source: Health Promot Int. 2025 Jun 10;40(3):daaf076. doi: 10.1093/heapro/daaf076 (PMC12150026; doi:10.1093/heapro/daaf076)
Supplement: daaf076_Supplementary_Data [file daaf076_supplementary_data.zip]

Archive with 2 entries (2 files):
- Supplementary File 1_Topic Guide.docx
- Supplementary File 2_Meaning Unit Table.docx
